# Supplementary material for: Dietary Exposure and Health Risk Assessment of Polycyclic Aromatic Hydrocarbons in Black Tea Consumed in Taiwan
Source: Toxics. 2024 Feb 7;12(2):134. doi: 10.3390/toxics12020134 (PMC10892830; doi:10.3390/toxics12020134)
Supplement: Supplementary file 1 [file toxics-12-00134-s001.zip]

Archive with 1 entries (1 files):
- toxics-2853859-supplementary.pdf
